# Supplementary material for: The structure of a 12-segmented dsRNA reovirus: New insights into capsid stabilization and organization
Source: PLoS Pathog. 2023 Apr 21;19(4):e1011341. doi: 10.1371/journal.ppat.1011341 (PMC10155992; doi:10.1371/journal.ppat.1011341)
Supplement: S1 Script — (PY) [file ppat.1011341.s003.py]

#!/bin/env python3

import sys, collections
import EMAN2

# compute the histograms of angular distances of all sym operations
# which can be used as signature of a symmetry independent of the view origin


def eman_transform_to_scipy_transform(xform):
	from scipy.spatial.transform import Rotation as R
	d = xform.get_rotation('eman')
	ret = R.from_euler('zxz', [180-d['az'], d['alt'], 180-d['phi']], degrees=True)
	return ret

def angular_distance(xform1, xform2):
	import numpy as np
	mag = (xform1.inv() * xform2).magnitude()
	return np.rad2deg(mag)

sym = sys.argv[1]

print(f"Symmetry: {sym}")

e0 = EMAN2.Transform()
nsym = e0.get_nsym(sym)

n = 0
dists=collections.Counter()
for i in range(nsym):
	ei = e0.get_sym(sym, i)
	ei_scipy = eman_transform_to_scipy_transform(ei)
	for j in range(i+1, nsym):
		ej = e0.get_sym(sym, j)
		ej_scipy = eman_transform_to_scipy_transform(ej)
		d_scipy = round(angular_distance(ei_scipy, ej_scipy), 3)
		dists[d_scipy]+=1
		n += 1
print(f"# sym: {nsym}")
print(f"# pairs of sym operators: {nsym}*{nsym-1}/2={n}")
for d in sorted(dists.keys()):
	print(f"{d:g} degrees: {dists[d]}")
		
